# Supplementary material for: Predictive Value of C-Reactive Protein/Albumin Ratio (CAR) for Malnutrition and Sarcopenia in Acute Ischemic Stroke Patients
Source: J Clin Med. 2025 Sep 26;14(19):6804. doi: 10.3390/jcm14196804 (PMC12524821; doi:10.3390/jcm14196804)
Supplement: Supplementary file 1 [file jcm-14-06804-s001.zip]

Archive with 1 entries (1 files):
- jcm-3878411-supplementary.pdf
